# Supplementary material for: Design and Development of an Intelligent Clinical Decision Support System Applied to the Evaluation of Breast Cancer Risk
Source: J Pers Med. 2022 Jan 27;12(2):169. doi: 10.3390/jpm12020169 (PMC8880667; doi:10.3390/jpm12020169)
Supplement: Supplementary file 1 [file jpm-12-00169-s001.zip]

Archive with 1 entries (1 files):
- jpm-1493465-supplementary.pdf
